# Supplementary material for: Host defense alteration in Caenorhabditis elegans after evolution under ionizing radiation
Source: BMC Ecol Evol. 2024 Jul 9;24:95. doi: 10.1186/s12862-024-02282-7 (PMC11234525; doi:10.1186/s12862-024-02282-7)
Supplement: Supplementary file 1 — Supplementary Material 1 [file 12862_2024_2282_MOESM1_ESM.txt]

Table S1: Raw data of fitness for multigenerational experiment.
three_day_transfer	three_day_transfer_standardized	treatment	replicate	measurement_group	realized_fecundity	hatching_success_frequency	fitness_index
0	-1.794993714	D0	0R1	0R1_0	1250	0.92	1150
0	-1.794993714	D0	0R1	0R1_0	3307.69230769231	0.92	3043.07692307692
0	-1.794993714	D0	0R1	0R1_0	2733.33333333333	0.92	2514.66666666667
0	-1.794993714	D0	0R1	0R1_0	1647.05882352941	0.92	1515.29411764706
0	-1.794993714	D0	0R1	0R1_0	2214.28571428571	0.92	2037.14285714286
0	-1.794993714	D0	0R1	0R1_0	1611.11111111111	0.92	1482.22222222222
2	-1.465523007	D50	50R1	50R1_2	1130.4347826087	0.863636364	976.284585391304
2	-1.465523007	D50	50R1	50R1_2	1714.28571428571	0.863636364	1480.51948114286
2	-1.465523007	D50	50R1	50R1_2	920	0.863636364	794.54545488
2	-1.465523007	D50	50R1	50R1_2	869.565217391304	0.863636364	750.988142608696
2	-1.465523007	D50	50R1	50R1_2	954.545454545455	0.863636364	824.380165636364
2	-1.465523007	D50	50R1	50R1_2	1222.22222222222	0.863636364	1055.555556
2	-1.465523007	D50	50R2	50R2_2	2466.66666666667	0.85	2096.66666666667
2	-1.465523007	D50	50R2	50R2_2	2500	0.85	2125
2	-1.465523007	D50	50R2	50R2_2	2230.76923076923	0.85	1896.15384615385
2	-1.465523007	D50	50R2	50R2_2	2076.92307692308	0.85	1765.38461538462
2	-1.465523007	D50	50R2	50R2_2	1578.94736842105	0.85	1342.10526315789
2	-1.465523007	D50	50R2	50R2_2	1888.88888888889	0.85	1605.55555555556
2	-1.465523007	D50	50R3	50R3_2	1555.55555555556	0.831325301	1293.17269044444
2	-1.465523007	D50	50R3	50R3_2	1944.44444444444	0.831325301	1616.46586305556
2	-1.465523007	D50	50R3	50R3_2	3066.66666666667	0.831325301	2549.39758973333
2	-1.465523007	D50	50R3	50R3_2	2250	0.831325301	1870.48192725
2	-1.465523007	D50	50R3	50R3_2	2529.41176470588	0.831325301	2102.76399664706
2	-1.465523007	D50	50R3	50R3_2	1473.68421052632	0.831325301	1225.11096989474
2	-1.465523007	D50	50R4	50R4_2	1562.5	0.763888889	1193.5763890625
2	-1.465523007	D50	50R4	50R4_2	833.333333333333	0.763888889	636.574074166667
2	-1.465523007	D50	50R4	50R4_2	1045.45454545455	0.763888889	798.611111227273
2	-1.465523007	D50	50R4	50R4_2	863.636363636364	0.763888889	659.722222318182
2	-1.465523007	D50	50R4	50R4_2	2461.53846153846	0.763888889	1880.34188061538
2	-1.465523007	D50	50R4	50R4_2	1043.47826086957	0.763888889	797.101449391304
2	-1.465523007	D50	50R5	50R5_2	1166.66666666667	0.927419355	1081.9892475
2	-1.465523007	D50	50R5	50R5_2	1578.94736842105	0.927419355	1464.34635
2	-1.465523007	D50	50R5	50R5_2	1000	0.927419355	927.419355
2	-1.465523007	D50	50R5	50R5_2	1421.05263157895	0.927419355	1317.911715
2	-1.465523007	D50	50R5	50R5_2	1421.05263157895	0.927419355	1317.911715
2	-1.465523007	D50	50R5	50R5_2	1866.66666666667	0.927419355	1731.182796
2	-1.465523007	D1.4	1.4R1	1.4R1_2	2800	0.774193548	2167.7419344
2	-1.465523007	D1.4	1.4R1	1.4R1_2	1400	0.774193548	1083.8709672
2	-1.465523007	D1.4	1.4R1	1.4R1_2	1652.17391304348	0.774193548	1279.10238365217
2	-1.465523007	D1.4	1.4R1	1.4R1_2	1727.27272727273	0.774193548	1337.24340109091
2	-1.465523007	D1.4	1.4R1	1.4R1_2	2294.11764705882	0.774193548	1776.09108070588
2	-1.465523007	D1.4	1.4R1	1.4R1_2	2055.55555555556	0.774193548	1591.39784866667
2	-1.465523007	D1.4	1.4R2	1.4R2_2	1666.66666666667	0.914893617	1524.822695
2	-1.465523007	D1.4	1.4R2	1.4R2_2	2538.46153846154	0.914893617	2322.42225853846
2	-1.465523007	D1.4	1.4R2	1.4R2_2	1700	0.914893617	1555.3191489
2	-1.465523007	D1.4	1.4R2	1.4R2_2	3111.11111111111	0.914893617	2846.33569733333
2	-1.465523007	D1.4	1.4R2	1.4R2_2	3666.66666666667	0.914893617	3354.609929
2	-1.465523007	D1.4	1.4R2	1.4R2_2	1238.09523809524	0.914893617	1132.72543057143
2	-1.465523007	D1.4	1.4R3	1.4R3_2	1450	0.798449612	1157.7519374
2	-1.465523007	D1.4	1.4R3	1.4R3_2	2125	0.798449612	1696.7054255
2	-1.465523007	D1.4	1.4R3	1.4R3_2	2125	0.798449612	1696.7054255
2	-1.465523007	D1.4	1.4R3	1.4R3_2	1350	0.798449612	1077.9069762
2	-1.465523007	D1.4	1.4R3	1.4R3_2	2066.66666666667	0.798449612	1650.12919813333
2	-1.465523007	D1.4	1.4R3	1.4R3_2	1650	0.798449612	1317.4418598
2	-1.465523007	D1.4	1.4R4	1.4R4_2	1550	0.980769231	1520.19230805
2	-1.465523007	D1.4	1.4R4	1.4R4_2	1565.21739130435	0.980769231	1535.11705721739
2	-1.465523007	D1.4	1.4R4	1.4R4_2	1823.52941176471	0.980769231	1788.46153888235
2	-1.465523007	D1.4	1.4R4	1.4R4_2	1384.61538461538	0.980769231	1357.988166
2	-1.465523007	D1.4	1.4R4	1.4R4_2	2214.28571428571	0.980769231	2171.70329721429
2	-1.465523007	D1.4	1.4R4	1.4R4_2	2312.5	0.980769231	2268.0288466875
2	-1.465523007	D1.4	1.4R5	1.4R5_2	1518.51851851852	NA	NA
2	-1.465523007	D1.4	1.4R5	1.4R5_2	1916.66666666667	NA	NA
2	-1.465523007	D1.4	1.4R5	1.4R5_2	1714.28571428571	NA	NA
2	-1.465523007	D1.4	1.4R5	1.4R5_2	1571.42857142857	NA	NA
2	-1.465523007	D1.4	1.4R5	1.4R5_2	1520	NA	NA
2	-1.465523007	D1.4	1.4R5	1.4R5_2	1310.34482758621	NA	NA
2	-1.465523007	D0	0R1	0R1_2	3117.64705882353	0.895348837	2791.38166829412
2	-1.465523007	D0	0R1	0R1_2	1933.33333333333	0.895348837	1731.00775153333
2	-1.465523007	D0	0R1	0R1_2	5750	0.895348837	5148.25581275
2	-1.465523007	D0	0R1	0R1_2	1947.36842105263	0.895348837	1743.574051
2	-1.465523007	D0	0R1	0R1_2	2352.94117647059	0.895348837	2106.70314588235
2	-1.465523007	D0	0R1	0R1_2	1600	0.895348837	1432.5581392
2	-1.465523007	D0	0R2	0R2_2	1500	1	1500
2	-1.465523007	D0	0R2	0R2_2	1571.42857142857	1	1571.42857142857
2	-1.465523007	D0	0R2	0R2_2	2055.55555555556	1	2055.55555555556
2	-1.465523007	D0	0R2	0R2_2	2750	1	2750
2	-1.465523007	D0	0R2	0R2_2	1944.44444444444	1	1944.44444444444
2	-1.465523007	D0	0R2	0R2_2	1954.54545454545	1	1954.54545454545
2	-1.465523007	D0	0R3	0R3_2	1941.17647058824	0.929292929	1803.92156805882
2	-1.465523007	D0	0R3	0R3_2	2400	0.929292929	2230.3030296
2	-1.465523007	D0	0R3	0R3_2	1653.84615384615	0.929292929	1536.90753642308
2	-1.465523007	D0	0R3	0R3_2	1080	0.929292929	1003.63636332
2	-1.465523007	D0	0R3	0R3_2	2000	0.929292929	1858.585858
2	-1.465523007	D0	0R3	0R3_2	2000	0.929292929	1858.585858
2	-1.465523007	D0	0R4	0R4_2	2230.76923076923	1	2230.76923076923
2	-1.465523007	D0	0R4	0R4_2	1466.66666666667	1	1466.66666666667
2	-1.465523007	D0	0R4	0R4_2	1666.66666666667	1	1666.66666666667
2	-1.465523007	D0	0R4	0R4_2	1600	1	1600
2	-1.465523007	D0	0R4	0R4_2	1857.14285714286	1	1857.14285714286
2	-1.465523007	D0	0R4	0R4_2	3500	1	3500
2	-1.465523007	D0	0R5	0R5_2	2153.84615384615	1	2153.84615384615
2	-1.465523007	D0	0R5	0R5_2	1666.66666666667	1	1666.66666666667
2	-1.465523007	D0	0R5	0R5_2	2125	1	2125
2	-1.465523007	D0	0R5	0R5_2	4375	1	4375
2	-1.465523007	D0	0R5	0R5_2	1476.19047619048	1	1476.19047619048
2	-1.465523007	D0	0R5	0R5_2	2238.09523809524	1	2238.09523809524
5	-0.971316945	D50	50R1	50R1_5	3214.28571428571	0.872727273	2805.19480607143
5	-0.971316945	D50	50R1	50R1_5	1590.90909090909	0.872727273	1388.4297525
5	-0.971316945	D50	50R1	50R1_5	1666.66666666667	0.872727273	1454.545455
5	-0.971316945	D50	50R1	50R1_5	1823.52941176471	0.872727273	1591.44385076471
5	-0.971316945	D50	50R1	50R1_5	1857.14285714286	0.872727273	1620.77922128571
5	-0.971316945	D50	50R1	50R1_5	3571.42857142857	0.872727273	3116.88311785714
5	-0.971316945	D50	50R2	50R2_5	1684.21052631579	0.914529915	1540.26090947368
5	-0.971316945	D50	50R2	50R2_5	1714.28571428571	0.914529915	1567.76556857143
5	-0.971316945	D50	50R2	50R2_5	2133.33333333333	0.914529915	1950.997152
5	-0.971316945	D50	50R2	50R2_5	2428.57142857143	0.914529915	2221.00122214286
5	-0.971316945	D50	50R2	50R2_5	1600	0.914529915	1463.247864
5	-0.971316945	D50	50R2	50R2_5	1631.57894736842	0.914529915	1492.12775605263
5	-0.971316945	D50	50R3	50R3_5	2210.52631578947	0.905172414	2000.90744147368
5	-0.971316945	D50	50R3	50R3_5	3166.66666666667	0.905172414	2866.379311
5	-0.971316945	D50	50R3	50R3_5	1500	0.905172414	1357.758621
5	-0.971316945	D50	50R3	50R3_5	2466.66666666667	0.905172414	2232.7586212
5	-0.971316945	D50	50R3	50R3_5	1818.18181818182	0.905172414	1645.76802545455
5	-0.971316945	D50	50R3	50R3_5	1913.04347826087	0.905172414	1731.63418330435
5	-0.971316945	D50	50R4	50R4_5	2210.52631578947	0.896551724	1981.85117936842
5	-0.971316945	D50	50R4	50R4_5	1882.35294117647	0.896551724	1687.62677458824
5	-0.971316945	D50	50R4	50R4_5	1789.47368421053	0.896551724	1604.35571663158
5	-0.971316945	D50	50R4	50R4_5	1269.23076923077	0.896551724	1137.93103430769
5	-0.971316945	D50	50R4	50R4_5	2285.71428571429	0.896551724	2049.26108342857
5	-0.971316945	D50	50R4	50R4_5	1714.28571428571	0.896551724	1536.94581257143
5	-0.971316945	D50	50R5	50R5_5	2900	0.965986395	2801.3605455
5	-0.971316945	D50	50R5	50R5_5	1277.77777777778	0.965986395	1234.31594916667
5	-0.971316945	D50	50R5	50R5_5	1333.33333333333	0.965986395	1287.98186
5	-0.971316945	D50	50R5	50R5_5	1583.33333333333	0.965986395	1529.47845875
5	-0.971316945	D50	50R5	50R5_5	1529.41176470588	0.965986395	1477.39095705882
5	-0.971316945	D50	50R5	50R5_5	2636.36363636364	0.965986395	2546.691405
5	-0.971316945	D1.4	1.4R1	1.4R1_5	2052.63157894737	0.894308943	1835.68677773684
5	-0.971316945	D1.4	1.4R1	1.4R1_5	2400	0.894308943	2146.3414632
5	-0.971316945	D1.4	1.4R1	1.4R1_5	1230.76923076923	0.894308943	1100.68792984615
5	-0.971316945	D1.4	1.4R1	1.4R1_5	1833.33333333333	0.894308943	1639.5663955
5	-0.971316945	D1.4	1.4R1	1.4R1_5	1416.66666666667	0.894308943	1266.93766925
5	-0.971316945	D1.4	1.4R1	1.4R1_5	1210.52631578947	0.894308943	1082.58450994737
5	-0.971316945	D1.4	1.4R2	1.4R2_5	1764.70588235294	0.851351351	1502.38473705882
5	-0.971316945	D1.4	1.4R2	1.4R2_5	1750	0.851351351	1489.86486425
5	-0.971316945	D1.4	1.4R2	1.4R2_5	2642.85714285714	0.851351351	2249.99999907143
5	-0.971316945	D1.4	1.4R2	1.4R2_5	1941.17647058824	0.851351351	1652.62321076471
5	-0.971316945	D1.4	1.4R2	1.4R2_5	1636.36363636364	0.851351351	1393.12039254545
5	-0.971316945	D1.4	1.4R2	1.4R2_5	782.608695652174	0.851351351	666.274970347826
5	-0.971316945	D1.4	1.4R3	1.4R3_5	1588.23529411765	0.88	1397.64705882353
5	-0.971316945	D1.4	1.4R3	1.4R3_5	1103.44827586207	0.88	971.034482758621
5	-0.971316945	D1.4	1.4R3	1.4R3_5	1411.76470588235	0.88	1242.35294117647
5	-0.971316945	D1.4	1.4R3	1.4R3_5	1318.18181818182	0.88	1160
5	-0.971316945	D1.4	1.4R3	1.4R3_5	1833.33333333333	0.88	1613.33333333333
5	-0.971316945	D1.4	1.4R3	1.4R3_5	2400	0.88	2112
5	-0.971316945	D1.4	1.4R4	1.4R4_5	1150	0.773480663	889.50276245
5	-0.971316945	D1.4	1.4R4	1.4R4_5	2187.5	0.773480663	1691.9889503125
5	-0.971316945	D1.4	1.4R4	1.4R4_5	1033.33333333333	0.773480663	799.263351766667
5	-0.971316945	D1.4	1.4R4	1.4R4_5	1600	0.773480663	1237.5690608
5	-0.971316945	D1.4	1.4R4	1.4R4_5	954.545454545455	0.773480663	738.322451045454
5	-0.971316945	D1.4	1.4R4	1.4R4_5	1233.33333333333	0.773480663	953.959484366667
5	-0.971316945	D1.4	1.4R5	1.4R5_5	2315.78947368421	0.711711712	1648.17449094737
5	-0.971316945	D1.4	1.4R5	1.4R5_5	1608.69565217391	0.711711712	1144.92753669565
5	-0.971316945	D1.4	1.4R5	1.4R5_5	1888.88888888889	0.711711712	1344.34434488889
5	-0.971316945	D1.4	1.4R5	1.4R5_5	1473.68421052632	0.711711712	1048.83831242105
5	-0.971316945	D1.4	1.4R5	1.4R5_5	2933.33333333333	0.711711712	2087.68768853333
5	-0.971316945	D1.4	1.4R5	1.4R5_5	1680	0.711711712	1195.67567616
5	-0.971316945	D0	0R1	0R1_5	2818.18181818182	0.857142857	2415.58441518182
5	-0.971316945	D0	0R1	0R1_5	3090.90909090909	0.857142857	2649.35064890909
5	-0.971316945	D0	0R1	0R1_5	3090.90909090909	0.857142857	2649.35064890909
5	-0.971316945	D0	0R1	0R1_5	1625	0.857142857	1392.857142625
5	-0.971316945	D0	0R1	0R1_5	3076.92307692308	0.857142857	2637.36263692308
5	-0.971316945	D0	0R1	0R1_5	5428.57142857143	0.857142857	4653.06122371429
5	-0.971316945	D0	0R2	0R2_5	2166.66666666667	0.943548387	2044.3548385
5	-0.971316945	D0	0R2	0R2_5	2900	0.943548387	2736.2903223
5	-0.971316945	D0	0R2	0R2_5	3600	0.943548387	3396.7741932
5	-0.971316945	D0	0R2	0R2_5	2076.92307692308	0.943548387	1959.67741915385
5	-0.971316945	D0	0R2	0R2_5	2750	0.943548387	2594.75806425
5	-0.971316945	D0	0R2	0R2_5	1705.88235294118	0.943548387	1609.58254252941
5	-0.971316945	D0	0R3	0R3_5	2000	0.908163265	1816.32653
5	-0.971316945	D0	0R3	0R3_5	2538.46153846154	0.908163265	2305.33751884615
5	-0.971316945	D0	0R3	0R3_5	3600	0.908163265	3269.387754
5	-0.971316945	D0	0R3	0R3_5	3700	0.908163265	3360.2040805
5	-0.971316945	D0	0R3	0R3_5	2916.66666666667	0.908163265	2648.80952291667
5	-0.971316945	D0	0R3	0R3_5	2583.33333333333	0.908163265	2346.08843458333
5	-0.971316945	D0	0R4	0R4_5	7800	0.895604396	6985.7142888
5	-0.971316945	D0	0R4	0R4_5	3333.33333333333	0.895604396	2985.34798666667
5	-0.971316945	D0	0R4	0R4_5	2500	0.895604396	2239.01099
5	-0.971316945	D0	0R4	0R4_5	5714.28571428571	0.895604396	5117.73940571429
5	-0.971316945	D0	0R4	0R4_5	2692.30769230769	0.895604396	2411.24260461538
5	-0.971316945	D0	0R4	0R4_5	2307.69230769231	0.895604396	2066.77937538462
5	-0.971316945	D0	0R5	0R5_5	2307.69230769231	0.932885906	2152.81362923077
5	-0.971316945	D0	0R5	0R5_5	2800	0.932885906	2612.0805368
5	-0.971316945	D0	0R5	0R5_5	3153.84615384615	0.932885906	2942.17862661538
5	-0.971316945	D0	0R5	0R5_5	3071.42857142857	0.932885906	2865.29242557143
5	-0.971316945	D0	0R5	0R5_5	2833.33333333333	0.932885906	2643.17673366667
5	-0.971316945	D0	0R5	0R5_5	2538.46153846154	0.932885906	2368.09499215385
8	-0.477110883	D50	50R1	50R1_8	1500	0.926966292	1390.449438
8	-0.477110883	D50	50R1	50R1_8	2166.66666666667	0.926966292	2008.426966
8	-0.477110883	D50	50R1	50R1_8	1769.23076923077	0.926966292	1640.01728584615
8	-0.477110883	D50	50R1	50R1_8	1500	0.926966292	1390.449438
8	-0.477110883	D50	50R1	50R1_8	4142.85714285714	0.926966292	3840.288924
8	-0.477110883	D50	50R1	50R1_8	2230.76923076923	0.926966292	2067.84788215385
8	-0.477110883	D50	50R2	50R2_8	2625	1	2625
8	-0.477110883	D50	50R2	50R2_8	2500	1	2500
8	-0.477110883	D50	50R2	50R2_8	4750	1	4750
8	-0.477110883	D50	50R2	50R2_8	1142.85714285714	1	1142.85714285714
8	-0.477110883	D50	50R2	50R2_8	4200	1	4200
8	-0.477110883	D50	50R2	50R2_8	2750	1	2750
8	-0.477110883	D50	50R3	50R3_8	2000	0.923913043	1847.826086
8	-0.477110883	D50	50R3	50R3_8	4800	0.923913043	4434.7826064
8	-0.477110883	D50	50R3	50R3_8	5250	0.923913043	4850.54347575
8	-0.477110883	D50	50R3	50R3_8	2000	0.923913043	1847.826086
8	-0.477110883	D50	50R3	50R3_8	2000	0.923913043	1847.826086
8	-0.477110883	D50	50R3	50R3_8	2153.84615384615	0.923913043	1989.96655415385
8	-0.477110883	D50	50R4	50R4_8	5833.33333333333	0.858895706	5010.22495166667
8	-0.477110883	D50	50R4	50R4_8	4000	0.858895706	3435.582824
8	-0.477110883	D50	50R4	50R4_8	4500	0.858895706	3865.030677
8	-0.477110883	D50	50R4	50R4_8	3571.42857142857	0.858895706	3067.48466428571
8	-0.477110883	D50	50R4	50R4_8	3500	0.858895706	3006.134971
8	-0.477110883	D50	50R4	50R4_8	15500	0.858895706	13312.883443
8	-0.477110883	D50	50R5	50R5_8	1785.71428571429	0.766666667	1369.04761964286
8	-0.477110883	D50	50R5	50R5_8	2000	0.766666667	1533.333334
8	-0.477110883	D50	50R5	50R5_8	4857.14285714286	0.766666667	3723.80952542857
8	-0.477110883	D50	50R5	50R5_8	1857.14285714286	0.766666667	1423.80952442857
8	-0.477110883	D50	50R5	50R5_8	1647.05882352941	0.766666667	1262.74509858824
8	-0.477110883	D50	50R5	50R5_8	1571.42857142857	0.766666667	1204.76190528571
8	-0.477110883	D1.4	1.4R1	1.4R1_8	4285.71428571429	1	4285.71428571429
8	-0.477110883	D1.4	1.4R1	1.4R1_8	2500	1	2500
8	-0.477110883	D1.4	1.4R1	1.4R1_8	2533.33333333333	1	2533.33333333333
8	-0.477110883	D1.4	1.4R1	1.4R1_8	2733.33333333333	1	2733.33333333333
8	-0.477110883	D1.4	1.4R1	1.4R1_8	1850	1	1850
8	-0.477110883	D1.4	1.4R1	1.4R1_8	2250	1	2250
8	-0.477110883	D1.4	1.4R2	1.4R2_8	2764.70588235294	0.929824561	2570.69143335294
8	-0.477110883	D1.4	1.4R2	1.4R2_8	3357.14285714286	0.929824561	3121.55388335714
8	-0.477110883	D1.4	1.4R2	1.4R2_8	2437.5	0.929824561	2266.4473674375
8	-0.477110883	D1.4	1.4R2	1.4R2_8	1761.90476190476	0.929824561	1638.2623217619
8	-0.477110883	D1.4	1.4R2	1.4R2_8	2642.85714285714	0.929824561	2457.39348264286
8	-0.477110883	D1.4	1.4R2	1.4R2_8	2846.15384615385	0.929824561	2646.42375053846
8	-0.477110883	D1.4	1.4R3	1.4R3_8	5285.71428571429	0.84	4440
8	-0.477110883	D1.4	1.4R3	1.4R3_8	2818.18181818182	0.84	2367.27272727273
8	-0.477110883	D1.4	1.4R3	1.4R3_8	4666.66666666667	0.84	3920
8	-0.477110883	D1.4	1.4R3	1.4R3_8	4000	0.84	3360
8	-0.477110883	D1.4	1.4R3	1.4R3_8	2055.55555555556	0.84	1726.66666666667
8	-0.477110883	D1.4	1.4R3	1.4R3_8	6250	0.84	5250
8	-0.477110883	D1.4	1.4R4	1.4R4_8	6142.85714285714	0.966216216	5935.328184
8	-0.477110883	D1.4	1.4R4	1.4R4_8	2142.85714285714	0.966216216	2070.46332
8	-0.477110883	D1.4	1.4R4	1.4R4_8	1882.35294117647	0.966216216	1818.759936
8	-0.477110883	D1.4	1.4R4	1.4R4_8	1277.77777777778	0.966216216	1234.60960933333
8	-0.477110883	D1.4	1.4R4	1.4R4_8	3444.44444444444	0.966216216	3328.07807733333
8	-0.477110883	D1.4	1.4R4	1.4R4_8	4555.55555555556	0.966216216	4401.65165066667
8	-0.477110883	D1.4	1.4R5	1.4R5_8	1772.72727272727	0.918781726	1628.74942336364
8	-0.477110883	D1.4	1.4R5	1.4R5_8	2750	0.918781726	2526.6497465
8	-0.477110883	D1.4	1.4R5	1.4R5_8	4181.81818181818	0.918781726	3842.17812690909
8	-0.477110883	D1.4	1.4R5	1.4R5_8	3642.85714285714	0.918781726	3346.99057328571
8	-0.477110883	D1.4	1.4R5	1.4R5_8	3333.33333333333	0.918781726	3062.60575333333
8	-0.477110883	D1.4	1.4R5	1.4R5_8	2500	0.918781726	2296.954315
8	-0.477110883	D0	0R1	0R1_8	2333.33333333333	0.904761905	2111.11111166667
8	-0.477110883	D0	0R1	0R1_8	2312.5	0.904761905	2092.2619053125
8	-0.477110883	D0	0R1	0R1_8	1933.33333333333	0.904761905	1749.20634966667
8	-0.477110883	D0	0R1	0R1_8	2187.5	0.904761905	1979.1666671875
8	-0.477110883	D0	0R1	0R1_8	2375	0.904761905	2148.809524375
8	-0.477110883	D0	0R1	0R1_8	2266.66666666667	0.904761905	2050.79365133333
8	-0.477110883	D0	0R2	0R2_8	3111.11111111111	0.792	2464
8	-0.477110883	D0	0R2	0R2_8	1882.35294117647	0.792	1490.82352941176
8	-0.477110883	D0	0R2	0R2_8	2666.66666666667	0.792	2112
8	-0.477110883	D0	0R2	0R2_8	2125	0.792	1683
8	-0.477110883	D0	0R2	0R2_8	1928.57142857143	0.792	1527.42857142857
8	-0.477110883	D0	0R2	0R2_8	1833.33333333333	0.792	1452
8	-0.477110883	D0	0R3	0R3_8	2687.5	0.990566038	2662.146227125
8	-0.477110883	D0	0R3	0R3_8	2000	0.990566038	1981.132076
8	-0.477110883	D0	0R3	0R3_8	1384.61538461538	0.990566038	1371.55297569231
8	-0.477110883	D0	0R3	0R3_8	2133.33333333333	0.990566038	2113.20754773333
8	-0.477110883	D0	0R3	0R3_8	2642.85714285714	0.990566038	2617.924529
8	-0.477110883	D0	0R3	0R3_8	1882.35294117647	0.990566038	1864.59489505882
8	-0.477110883	D0	0R4	0R4_8	2333.33333333333	1	2333.33333333333
8	-0.477110883	D0	0R4	0R4_8	2363.63636363636	1	2363.63636363636
8	-0.477110883	D0	0R4	0R4_8	3166.66666666667	1	3166.66666666667
8	-0.477110883	D0	0R4	0R4_8	2076.92307692308	1	2076.92307692308
8	-0.477110883	D0	0R4	0R4_8	3181.81818181818	1	3181.81818181818
8	-0.477110883	D0	0R4	0R4_8	3181.81818181818	1	3181.81818181818
8	-0.477110883	D0	0R5	0R5_8	4111.11111111111	NA	NA
8	-0.477110883	D0	0R5	0R5_8	2750	NA	NA
8	-0.477110883	D0	0R5	0R5_8	5125	NA	NA
8	-0.477110883	D0	0R5	0R5_8	2909.09090909091	NA	NA
8	-0.477110883	D0	0R5	0R5_8	5857.14285714286	NA	NA
8	-0.477110883	D0	0R5	0R5_8	2125	NA	NA
11	0.017095178	D50	50R1	50R1_11	1846.15384615385	0.855769231	1579.88165723077
11	0.017095178	D50	50R1	50R1_11	3750	0.855769231	3209.13461625
11	0.017095178	D50	50R1	50R1_11	1750	0.855769231	1497.59615425
11	0.017095178	D50	50R1	50R1_11	2333.33333333333	0.855769231	1996.79487233333
11	0.017095178	D50	50R1	50R1_11	2800	0.855769231	2396.1538468
11	0.017095178	D50	50R1	50R1_11	1363.63636363636	0.855769231	1166.95804227273
11	0.017095178	D50	50R2	50R2_11	1833.33333333333	1	1833.33333333333
11	0.017095178	D50	50R2	50R2_11	1875	1	1875
11	0.017095178	D50	50R2	50R2_11	2285.71428571429	1	2285.71428571429
11	0.017095178	D50	50R2	50R2_11	1928.57142857143	1	1928.57142857143
11	0.017095178	D50	50R2	50R2_11	1625	1	1625
11	0.017095178	D50	50R2	50R2_11	4333.33333333333	1	4333.33333333333
11	0.017095178	D50	50R3	50R3_11	1600	0.826086957	1321.7391312
11	0.017095178	D50	50R3	50R3_11	800	0.826086957	660.8695656
11	0.017095178	D50	50R3	50R3_11	3750	0.826086957	3097.82608875
11	0.017095178	D50	50R3	50R3_11	2333.33333333333	0.826086957	1927.536233
11	0.017095178	D50	50R3	50R3_11	2384.61538461538	0.826086957	1969.89966669231
11	0.017095178	D50	50R3	50R3_11	1714.28571428571	0.826086957	1416.14906914286
11	0.017095178	D50	50R4	50R4_11	3333.33333333333	0.842592593	2808.64197666667
11	0.017095178	D50	50R4	50R4_11	1142.85714285714	0.842592593	962.962963428571
11	0.017095178	D50	50R4	50R4_11	1500	0.842592593	1263.8888895
11	0.017095178	D50	50R4	50R4_11	2500	0.842592593	2106.4814825
11	0.017095178	D50	50R4	50R4_11	2000	0.842592593	1685.185186
11	0.017095178	D50	50R4	50R4_11	2300	0.842592593	1937.9629639
11	0.017095178	D50	50R5	50R5_11	2266.66666666667	0.791208791	1793.40659293333
11	0.017095178	D50	50R5	50R5_11	2230.76923076923	0.791208791	1765.00422607692
11	0.017095178	D50	50R5	50R5_11	1000	0.791208791	791.208791
11	0.017095178	D50	50R5	50R5_11	3666.66666666667	0.791208791	2901.09890033333
11	0.017095178	D50	50R5	50R5_11	1357.14285714286	0.791208791	1073.78335921429
11	0.017095178	D50	50R5	50R5_11	2400	0.791208791	1898.9010984
11	0.017095178	D1.4	1.4R1	1.4R1_11	1909.09090909091	0.93442623	1783.90462090909
11	0.017095178	D1.4	1.4R1	1.4R1_11	2333.33333333333	0.93442623	2180.32787
11	0.017095178	D1.4	1.4R1	1.4R1_11	1058.82352941176	0.93442623	989.392478823529
11	0.017095178	D1.4	1.4R1	1.4R1_11	2888.88888888889	0.93442623	2699.45355333333
11	0.017095178	D1.4	1.4R1	1.4R1_11	1866.66666666667	0.93442623	1744.262296
11	0.017095178	D1.4	1.4R1	1.4R1_11	3181.81818181818	0.93442623	2973.17436818182
11	0.017095178	D1.4	1.4R2	1.4R2_11	2066.66666666667	0.994186047	2054.6511638
11	0.017095178	D1.4	1.4R2	1.4R2_11	3200	0.994186047	3181.3953504
11	0.017095178	D1.4	1.4R2	1.4R2_11	2300	0.994186047	2286.6279081
11	0.017095178	D1.4	1.4R2	1.4R2_11	1538.46153846154	0.994186047	1529.51699538462
11	0.017095178	D1.4	1.4R2	1.4R2_11	8200	0.994186047	8152.3255854
11	0.017095178	D1.4	1.4R2	1.4R2_11	2900	0.994186047	2883.1395363
11	0.017095178	D1.4	1.4R3	1.4R3_11	2333.33333333333	0.939393939	2191.919191
11	0.017095178	D1.4	1.4R3	1.4R3_11	4000	0.939393939	3757.575756
11	0.017095178	D1.4	1.4R3	1.4R3_11	2062.5	0.939393939	1937.4999991875
11	0.017095178	D1.4	1.4R3	1.4R3_11	1500	0.939393939	1409.0909085
11	0.017095178	D1.4	1.4R3	1.4R3_11	2384.61538461538	0.939393939	2240.09323915385
11	0.017095178	D1.4	1.4R3	1.4R3_11	2916.66666666667	0.939393939	2739.89898875
11	0.017095178	D1.4	1.4R4	1.4R4_11	884.615384615385	0.809090909	715.734265653846
11	0.017095178	D1.4	1.4R4	1.4R4_11	2400	0.809090909	1941.8181816
11	0.017095178	D1.4	1.4R4	1.4R4_11	1944.44444444444	0.809090909	1573.23232305556
11	0.017095178	D1.4	1.4R4	1.4R4_11	3200	0.809090909	2589.0909088
11	0.017095178	D1.4	1.4R4	1.4R4_11	2176.47058823529	0.809090909	1760.96256664706
11	0.017095178	D1.4	1.4R4	1.4R4_11	3272.72727272727	0.809090909	2647.933884
11	0.017095178	D1.4	1.4R5	1.4R5_11	2400	0.894230769	2146.1538456
11	0.017095178	D1.4	1.4R5	1.4R5_11	1722.22222222222	0.894230769	1540.06410216667
11	0.017095178	D1.4	1.4R5	1.4R5_11	3300	0.894230769	2950.9615377
11	0.017095178	D1.4	1.4R5	1.4R5_11	2307.69230769231	0.894230769	2063.60946692308
11	0.017095178	D1.4	1.4R5	1.4R5_11	1526.31578947368	0.894230769	1364.87854215789
11	0.017095178	D1.4	1.4R5	1.4R5_11	2785.71428571429	0.894230769	2491.07142792857
11	0.017095178	D0	0R1	0R1_11	3076.92307692308	0.932773109	2870.07110461538
11	0.017095178	D0	0R1	0R1_11	2615.38461538462	0.932773109	2439.56043892308
11	0.017095178	D0	0R1	0R1_11	5000	0.932773109	4663.865545
11	0.017095178	D0	0R1	0R1_11	3076.92307692308	0.932773109	2870.07110461538
11	0.017095178	D0	0R1	0R1_11	7666.66666666667	0.932773109	7151.26050233333
11	0.017095178	D0	0R1	0R1_11	5500	0.932773109	5130.2520995
11	0.017095178	D0	0R2	0R2_11	2636.36363636364	0.864864865	2280.09828045455
11	0.017095178	D0	0R2	0R2_11	3777.77777777778	0.864864865	3267.26726777778
11	0.017095178	D0	0R2	0R2_11	2461.53846153846	0.864864865	2128.89812923077
11	0.017095178	D0	0R2	0R2_11	4375	0.864864865	3783.783784375
11	0.017095178	D0	0R2	0R2_11	8800	0.864864865	7610.810812
11	0.017095178	D0	0R2	0R2_11	2785.71428571429	0.864864865	2409.26640964286
11	0.017095178	D0	0R3	0R3_11	2666.66666666667	1	2666.66666666667
11	0.017095178	D0	0R3	0R3_11	3333.33333333333	1	3333.33333333333
11	0.017095178	D0	0R3	0R3_11	4000	1	4000
11	0.017095178	D0	0R3	0R3_11	2214.28571428571	1	2214.28571428571
11	0.017095178	D0	0R3	0R3_11	5285.71428571429	1	5285.71428571429
11	0.017095178	D0	0R3	0R3_11	2250	1	2250
11	0.017095178	D0	0R4	0R4_11	3727.27272727273	0.902654867	3364.44086790909
11	0.017095178	D0	0R4	0R4_11	4777.77777777778	0.902654867	4312.68436455556
11	0.017095178	D0	0R4	0R4_11	2500	0.902654867	2256.6371675
11	0.017095178	D0	0R4	0R4_11	4300	0.902654867	3881.4159281
11	0.017095178	D0	0R4	0R4_11	5714.28571428571	0.902654867	5158.02781142857
11	0.017095178	D0	0R4	0R4_11	3900	0.902654867	3520.3539813
11	0.017095178	D0	0R5	0R5_11	2133.33333333333	0.793478261	1692.75362346667
11	0.017095178	D0	0R5	0R5_11	2222.22222222222	0.793478261	1763.28502444444
11	0.017095178	D0	0R5	0R5_11	2263.15789473684	0.793478261	1795.76659068421
11	0.017095178	D0	0R5	0R5_11	3500	0.793478261	2777.1739135
11	0.017095178	D0	0R5	0R5_11	3272.72727272727	0.793478261	2596.83794509091
11	0.017095178	D0	0R5	0R5_11	1666.66666666667	0.793478261	1322.46376833333
14	0.51130124	D50	50R1	50R1_14	1260.86956521739	0.881889764	1111.94796330435
14	0.51130124	D50	50R1	50R1_14	2312.5	0.881889764	2039.37007925
14	0.51130124	D50	50R1	50R1_14	2555.55555555556	0.881889764	2253.71828577778
14	0.51130124	D50	50R1	50R1_14	1562.5	0.881889764	1377.95275625
14	0.51130124	D50	50R1	50R1_14	2214.28571428571	0.881889764	1952.755906
14	0.51130124	D50	50R1	50R1_14	1095.2380952381	0.881889764	965.879265333333
14	0.51130124	D50	50R2	50R2_14	1352.94117647059	0.802083333	1085.17156817647
14	0.51130124	D50	50R2	50R2_14	2444.44444444444	0.802083333	1960.64814733333
14	0.51130124	D50	50R2	50R2_14	3800	0.802083333	3047.9166654
14	0.51130124	D50	50R2	50R2_14	2090.90909090909	0.802083333	1677.08333263636
14	0.51130124	D50	50R2	50R2_14	2062.5	0.802083333	1654.2968743125
14	0.51130124	D50	50R2	50R2_14	1714.28571428571	0.802083333	1374.99999942857
14	0.51130124	D50	50R3	50R3_14	1421.05263157895	0.778625954	1106.46846094737
14	0.51130124	D50	50R3	50R3_14	2384.61538461538	0.778625954	1856.72342876923
14	0.51130124	D50	50R3	50R3_14	1769.23076923077	0.778625954	1377.56899553846
14	0.51130124	D50	50R3	50R3_14	2916.66666666667	0.778625954	2270.99236583333
14	0.51130124	D50	50R3	50R3_14	1818.18181818182	0.778625954	1415.68355272727
14	0.51130124	D50	50R3	50R3_14	2200	0.778625954	1712.9770988
14	0.51130124	D50	50R4	50R4_14	2555.55555555556	0.619047619	1582.01058188889
14	0.51130124	D50	50R4	50R4_14	1555.55555555556	0.619047619	962.962962888889
14	0.51130124	D50	50R4	50R4_14	1545.45454545455	0.619047619	956.709956636364
14	0.51130124	D50	50R4	50R4_14	1409.09090909091	0.619047619	872.294372227273
14	0.51130124	D50	50R4	50R4_14	2071.42857142857	0.619047619	1282.31292507143
14	0.51130124	D50	50R4	50R4_14	2066.66666666667	0.619047619	1279.36507926667
14	0.51130124	D50	50R5	50R5_14	1344.8275862069	0.763779528	1027.15177903448
14	0.51130124	D50	50R5	50R5_14	2000	0.763779528	1527.559056
14	0.51130124	D50	50R5	50R5_14	1666.66666666667	0.763779528	1272.96588
14	0.51130124	D50	50R5	50R5_14	1666.66666666667	0.763779528	1272.96588
14	0.51130124	D50	50R5	50R5_14	2733.33333333333	0.763779528	2087.6640432
14	0.51130124	D50	50R5	50R5_14	1652.17391304348	0.763779528	1261.89661147826
14	0.51130124	D1.4	1.4R1	1.4R1_14	2352.94117647059	0.926315789	2179.56656235294
14	0.51130124	D1.4	1.4R1	1.4R1_14	1315.78947368421	0.926315789	1218.83656447368
14	0.51130124	D1.4	1.4R1	1.4R1_14	2352.94117647059	0.926315789	2179.56656235294
14	0.51130124	D1.4	1.4R1	1.4R1_14	1095.2380952381	0.926315789	1014.53634033333
14	0.51130124	D1.4	1.4R1	1.4R1_14	2384.61538461538	0.926315789	2208.90688146154
14	0.51130124	D1.4	1.4R1	1.4R1_14	1789.47368421053	0.926315789	1657.61772768421
14	0.51130124	D1.4	1.4R2	1.4R2_14	880	0.971428571	854.85714248
14	0.51130124	D1.4	1.4R2	1.4R2_14	793.103448275862	0.971428571	770.443349413793
14	0.51130124	D1.4	1.4R2	1.4R2_14	1350	0.971428571	1311.42857085
14	0.51130124	D1.4	1.4R2	1.4R2_14	1583.33333333333	0.971428571	1538.09523741667
14	0.51130124	D1.4	1.4R2	1.4R2_14	1434.78260869565	0.971428571	1393.78881926087
14	0.51130124	D1.4	1.4R2	1.4R2_14	1833.33333333333	0.971428571	1780.95238016667
14	0.51130124	D1.4	1.4R3	1.4R3_14	1050	0.87804878	921.951219
14	0.51130124	D1.4	1.4R3	1.4R3_14	2333.33333333333	0.87804878	2048.78048666667
14	0.51130124	D1.4	1.4R3	1.4R3_14	3333.33333333333	0.87804878	2926.82926666667
14	0.51130124	D1.4	1.4R3	1.4R3_14	2454.54545454545	0.87804878	2155.21064181818
14	0.51130124	D1.4	1.4R3	1.4R3_14	1894.73684210526	0.87804878	1663.67137263158
14	0.51130124	D1.4	1.4R3	1.4R3_14	2000	0.87804878	1756.09756
14	0.51130124	D1.4	1.4R4	1.4R4_14	2166.66666666667	0.901960784	1954.24836533333
14	0.51130124	D1.4	1.4R4	1.4R4_14	2250	0.901960784	2029.411764
14	0.51130124	D1.4	1.4R4	1.4R4_14	2230.76923076923	0.901960784	2012.06636430769
14	0.51130124	D1.4	1.4R4	1.4R4_14	2714.28571428571	0.901960784	2448.17927085714
14	0.51130124	D1.4	1.4R4	1.4R4_14	1928.57142857143	0.901960784	1739.49579771429
14	0.51130124	D1.4	1.4R4	1.4R4_14	1857.14285714286	0.901960784	1675.07002742857
14	0.51130124	D1.4	1.4R5	1.4R5_14	3571.42857142857	0.922330097	3294.03606071429
14	0.51130124	D1.4	1.4R5	1.4R5_14	1705.88235294118	0.922330097	1573.38663605882
14	0.51130124	D1.4	1.4R5	1.4R5_14	1823.52941176471	0.922330097	1681.89605923529
14	0.51130124	D1.4	1.4R5	1.4R5_14	1142.85714285714	0.922330097	1054.09153942857
14	0.51130124	D1.4	1.4R5	1.4R5_14	2083.33333333333	0.922330097	1921.52103541667
14	0.51130124	D1.4	1.4R5	1.4R5_14	3300	0.922330097	3043.6893201
14	0.51130124	D0	0R1	0R1_14	3454.54545454545	0.954545455	3297.52066272727
14	0.51130124	D0	0R1	0R1_14	3000	0.954545455	2863.636365
14	0.51130124	D0	0R1	0R1_14	3000	0.954545455	2863.636365
14	0.51130124	D0	0R1	0R1_14	1666.66666666667	0.954545455	1590.90909166667
14	0.51130124	D0	0R1	0R1_14	2636.36363636364	0.954545455	2516.52892681818
14	0.51130124	D0	0R1	0R1_14	9750	0.954545455	9306.81818625
14	0.51130124	D0	0R2	0R2_14	3714.28571428571	0.849462366	3155.14593085714
14	0.51130124	D0	0R2	0R2_14	6250	0.849462366	5309.1397875
14	0.51130124	D0	0R2	0R2_14	5125	0.849462366	4353.49462575
14	0.51130124	D0	0R2	0R2_14	4166.66666666667	0.849462366	3539.426525
14	0.51130124	D0	0R2	0R2_14	2545.45454545455	0.849462366	2162.26784072727
14	0.51130124	D0	0R2	0R2_14	3444.44444444444	0.849462366	2925.92592733333
14	0.51130124	D0	0R3	0R3_14	5000	0.912280702	4561.40351
14	0.51130124	D0	0R3	0R3_14	3666.66666666667	0.912280702	3345.02924066667
14	0.51130124	D0	0R3	0R3_14	5166.66666666667	0.912280702	4713.45029366667
14	0.51130124	D0	0R3	0R3_14	4000	0.912280702	3649.122808
14	0.51130124	D0	0R3	0R3_14	3600	0.912280702	3284.2105272
14	0.51130124	D0	0R3	0R3_14	3545.45454545455	0.912280702	3234.44976163636
14	0.51130124	D0	0R4	0R4_14	3000	0.875	2625
14	0.51130124	D0	0R4	0R4_14	2692.30769230769	0.875	2355.76923076923
14	0.51130124	D0	0R4	0R4_14	2900	0.875	2537.5
14	0.51130124	D0	0R4	0R4_14	3000	0.875	2625
14	0.51130124	D0	0R4	0R4_14	2692.30769230769	0.875	2355.76923076923
14	0.51130124	D0	0R4	0R4_14	3900	0.875	3412.5
14	0.51130124	D0	0R5	0R5_14	1666.66666666667	0.928571429	1547.61904833333
14	0.51130124	D0	0R5	0R5_14	1727.27272727273	0.928571429	1603.89610463636
14	0.51130124	D0	0R5	0R5_14	1173.91304347826	0.928571429	1090.06211230435
14	0.51130124	D0	0R5	0R5_14	2111.11111111111	0.928571429	1960.31746122222
14	0.51130124	D0	0R5	0R5_14	2100	0.928571429	1950.0000009
14	0.51130124	D0	0R5	0R5_14	2214.28571428571	0.928571429	2056.12244992857
17	1.005507301	D50	50R1	50R1_17	3444.44444444444	0.760416667	2619.21296411111
17	1.005507301	D50	50R1	50R1_17	3300	0.760416667	2509.3750011
17	1.005507301	D50	50R1	50R1_17	3666.66666666667	0.760416667	2788.19444566667
17	1.005507301	D50	50R1	50R1_17	2333.33333333333	0.760416667	1774.30555633333
17	1.005507301	D50	50R1	50R1_17	2066.66666666667	0.760416667	1571.52777846667
17	1.005507301	D50	50R1	50R1_17	2818.18181818182	0.760416667	2142.99242518182
17	1.005507301	D50	50R2	50R2_17	1461.53846153846	0.719626168	1051.76132246154
17	1.005507301	D50	50R2	50R2_17	4000	0.719626168	2878.504672
17	1.005507301	D50	50R2	50R2_17	1900	0.719626168	1367.2897192
17	1.005507301	D50	50R2	50R2_17	4875	0.719626168	3508.177569
17	1.005507301	D50	50R2	50R2_17	3125	0.719626168	2248.831775
17	1.005507301	D50	50R2	50R2_17	3750	0.719626168	2698.59813
17	1.005507301	D50	50R3	50R3_17	1928.57142857143	0.707865169	1365.16854021429
17	1.005507301	D50	50R3	50R3_17	1578.94736842105	0.707865169	1117.68184578947
17	1.005507301	D50	50R3	50R3_17	2000	0.707865169	1415.730338
17	1.005507301	D50	50R3	50R3_17	1764.70588235294	0.707865169	1249.17382764706
17	1.005507301	D50	50R3	50R3_17	2500	0.707865169	1769.6629225
17	1.005507301	D50	50R3	50R3_17	2166.66666666667	0.707865169	1533.70786616667
17	1.005507301	D50	50R4	50R4_17	2333.33333333333	0.714285714	1666.666666
17	1.005507301	D50	50R4	50R4_17	1444.44444444444	0.714285714	1031.74603133333
17	1.005507301	D50	50R4	50R4_17	1000	0.714285714	714.285714
17	1.005507301	D50	50R4	50R4_17	3416.66666666667	0.714285714	2440.4761895
17	1.005507301	D50	50R4	50R4_17	1750	0.714285714	1249.9999995
17	1.005507301	D50	50R4	50R4_17	2312.5	0.714285714	1651.785713625
17	1.005507301	D50	50R5	50R5_17	1400	0.815789474	1142.1052636
17	1.005507301	D50	50R5	50R5_17	1250	0.815789474	1019.7368425
17	1.005507301	D50	50R5	50R5_17	2071.42857142857	0.815789474	1689.84962471429
17	1.005507301	D50	50R5	50R5_17	1529.41176470588	0.815789474	1247.67801905882
17	1.005507301	D50	50R5	50R5_17	1545.45454545455	0.815789474	1260.76555072727
17	1.005507301	D50	50R5	50R5_17	933.333333333333	0.815789474	761.403509066667
17	1.005507301	D1.4	1.4R1	1.4R1_17	2466.66666666667	0.884615385	2182.051283
17	1.005507301	D1.4	1.4R1	1.4R1_17	3555.55555555556	0.884615385	3145.29914666667
17	1.005507301	D1.4	1.4R1	1.4R1_17	1545.45454545455	0.884615385	1367.13286772727
17	1.005507301	D1.4	1.4R1	1.4R1_17	2000	0.884615385	1769.23077
17	1.005507301	D1.4	1.4R1	1.4R1_17	2750	0.884615385	2432.69230875
17	1.005507301	D1.4	1.4R1	1.4R1_17	3416.66666666667	0.884615385	3022.43589875
17	1.005507301	D1.4	1.4R2	1.4R2_17	1619.04761904762	1	1619.04761904762
17	1.005507301	D1.4	1.4R2	1.4R2_17	2388.88888888889	1	2388.88888888889
17	1.005507301	D1.4	1.4R2	1.4R2_17	1785.71428571429	1	1785.71428571429
17	1.005507301	D1.4	1.4R2	1.4R2_17	3363.63636363636	1	3363.63636363636
17	1.005507301	D1.4	1.4R2	1.4R2_17	2058.82352941176	1	2058.82352941176
17	1.005507301	D1.4	1.4R2	1.4R2_17	1421.05263157895	1	1421.05263157895
17	1.005507301	D1.4	1.4R3	1.4R3_17	6166.66666666667	0.976190476	6019.84126866667
17	1.005507301	D1.4	1.4R3	1.4R3_17	3181.81818181818	0.976190476	3106.06060545455
17	1.005507301	D1.4	1.4R3	1.4R3_17	1933.33333333333	0.976190476	1887.30158693333
17	1.005507301	D1.4	1.4R3	1.4R3_17	1588.23529411765	0.976190476	1550.42016776471
17	1.005507301	D1.4	1.4R3	1.4R3_17	2187.5	0.976190476	2135.41666625
17	1.005507301	D1.4	1.4R3	1.4R3_17	4250	0.976190476	4148.809523
17	1.005507301	D1.4	1.4R4	1.4R4_17	2294.11764705882	0.827956989	1899.43073947059
17	1.005507301	D1.4	1.4R4	1.4R4_17	1428.57142857143	0.827956989	1182.79569857143
17	1.005507301	D1.4	1.4R4	1.4R4_17	2250	0.827956989	1862.90322525
17	1.005507301	D1.4	1.4R4	1.4R4_17	1206.89655172414	0.827956989	999.258435
17	1.005507301	D1.4	1.4R4	1.4R4_17	1291.66666666667	0.827956989	1069.444444125
17	1.005507301	D1.4	1.4R4	1.4R4_17	1857.14285714286	0.827956989	1537.63440814286
17	1.005507301	D1.4	1.4R5	1.4R5_17	1550	0.928571429	1439.28571495
17	1.005507301	D1.4	1.4R5	1.4R5_17	2312.5	0.928571429	2147.3214295625
17	1.005507301	D1.4	1.4R5	1.4R5_17	1473.68421052632	0.928571429	1368.42105326316
17	1.005507301	D1.4	1.4R5	1.4R5_17	2133.33333333333	0.928571429	1980.95238186667
17	1.005507301	D1.4	1.4R5	1.4R5_17	1894.73684210526	0.928571429	1759.39849705263
17	1.005507301	D1.4	1.4R5	1.4R5_17	1823.52941176471	0.928571429	1693.27731170588
17	1.005507301	D0	0R1	0R1_17	1727.27272727273	0.846153846	1461.53846127273
17	1.005507301	D0	0R1	0R1_17	2000	0.846153846	1692.307692
17	1.005507301	D0	0R1	0R1_17	1500	0.846153846	1269.230769
17	1.005507301	D0	0R1	0R1_17	1291.66666666667	0.846153846	1092.94871775
17	1.005507301	D0	0R1	0R1_17	1875	0.846153846	1586.53846125
17	1.005507301	D0	0R1	0R1_17	2375	0.846153846	2009.61538425
17	1.005507301	D0	0R2	0R2_17	1647.05882352941	1	1647.05882352941
17	1.005507301	D0	0R2	0R2_17	1260.86956521739	1	1260.86956521739
17	1.005507301	D0	0R2	0R2_17	2166.66666666667	1	2166.66666666667
17	1.005507301	D0	0R2	0R2_17	1666.66666666667	1	1666.66666666667
17	1.005507301	D0	0R2	0R2_17	1642.85714285714	1	1642.85714285714
17	1.005507301	D0	0R2	0R2_17	2133.33333333333	1	2133.33333333333
17	1.005507301	D0	0R3	0R3_17	1700	0.89	1513
17	1.005507301	D0	0R3	0R3_17	2500	0.89	2225
17	1.005507301	D0	0R3	0R3_17	2000	0.89	1780
17	1.005507301	D0	0R3	0R3_17	1789.47368421053	0.89	1592.63157894737
17	1.005507301	D0	0R3	0R3_17	2000	0.89	1780
17	1.005507301	D0	0R3	0R3_17	2583.33333333333	0.89	2299.16666666667
17	1.005507301	D0	0R4	0R4_17	2357.14285714286	1	2357.14285714286
17	1.005507301	D0	0R4	0R4_17	2105.26315789474	1	2105.26315789474
17	1.005507301	D0	0R4	0R4_17	3444.44444444444	1	3444.44444444444
17	1.005507301	D0	0R4	0R4_17	3222.22222222222	1	3222.22222222222
17	1.005507301	D0	0R4	0R4_17	1764.70588235294	1	1764.70588235294
17	1.005507301	D0	0R4	0R4_17	1842.10526315789	1	1842.10526315789
17	1.005507301	D0	0R5	0R5_17	3181.81818181818	0.88172043	2805.47409545455
17	1.005507301	D0	0R5	0R5_17	2437.5	0.88172043	2149.193548125
17	1.005507301	D0	0R5	0R5_17	1764.70588235294	0.88172043	1555.97722941176
17	1.005507301	D0	0R5	0R5_17	1944.44444444444	0.88172043	1714.45639166667
17	1.005507301	D0	0R5	0R5_17	3363.63636363636	0.88172043	2965.78690090909
17	1.005507301	D0	0R5	0R5_17	2384.61538461538	0.88172043	2102.56410230769
20	1.499713363	D50	50R1	50R1_20	1500	0.890756303	1336.1344545
20	1.499713363	D50	50R1	50R1_20	2272.72727272727	0.890756303	2024.44614318182
20	1.499713363	D50	50R1	50R1_20	1250	0.890756303	1113.44537875
20	1.499713363	D50	50R1	50R1_20	1380.95238095238	0.890756303	1230.09203747619
20	1.499713363	D50	50R1	50R1_20	2111.11111111111	0.890756303	1880.48552855556
20	1.499713363	D50	50R1	50R1_20	1714.28571428571	0.890756303	1527.01080514286
20	1.499713363	D50	50R2	50R2_20	2272.72727272727	0.892156863	2027.62923409091
20	1.499713363	D50	50R2	50R2_20	1500	0.892156863	1338.2352945
20	1.499713363	D50	50R2	50R2_20	941.176470588235	0.892156863	839.677047529412
20	1.499713363	D50	50R2	50R2_20	2000	0.892156863	1784.313726
20	1.499713363	D50	50R2	50R2_20	2272.72727272727	0.892156863	2027.62923409091
20	1.499713363	D50	50R2	50R2_20	1470.58823529412	0.892156863	1311.99538676471
20	1.499713363	D50	50R3	50R3_20	2500	0.820224719	2050.5617975
20	1.499713363	D50	50R3	50R3_20	2000	0.820224719	1640.449438
20	1.499713363	D50	50R3	50R3_20	1823.52941176471	0.820224719	1495.70389935294
20	1.499713363	D50	50R3	50R3_20	2416.66666666667	0.820224719	1982.20973758333
20	1.499713363	D50	50R3	50R3_20	2090.90909090909	0.820224719	1715.01532154545
20	1.499713363	D50	50R3	50R3_20	1928.57142857143	0.820224719	1581.86195807143
20	1.499713363	D50	50R4	50R4_20	3555.55555555556	0.833333333	2962.96296177778
20	1.499713363	D50	50R4	50R4_20	1571.42857142857	0.833333333	1309.523809
20	1.499713363	D50	50R4	50R4_20	1647.05882352941	0.833333333	1372.54901905882
20	1.499713363	D50	50R4	50R4_20	1611.11111111111	0.833333333	1342.59259205556
20	1.499713363	D50	50R4	50R4_20	2900	0.833333333	2416.6666657
20	1.499713363	D50	50R4	50R4_20	1857.14285714286	0.833333333	1547.619047
20	1.499713363	D50	50R5	50R5_20	4222.22222222222	0.844036697	3563.71049844444
20	1.499713363	D50	50R5	50R5_20	1388.88888888889	0.844036697	1172.27319027778
20	1.499713363	D50	50R5	50R5_20	2583.33333333333	0.844036697	2180.42813391667
20	1.499713363	D50	50R5	50R5_20	2000	0.844036697	1688.073394
20	1.499713363	D50	50R5	50R5_20	1578.94736842105	0.844036697	1332.68952157895
20	1.499713363	D50	50R5	50R5_20	1312.5	0.844036697	1107.7981648125
20	1.499713363	D1.4	1.4R1	1.4R1_20	2000	0.955223881	1910.447762
20	1.499713363	D1.4	1.4R1	1.4R1_20	1650	0.955223881	1576.11940365
20	1.499713363	D1.4	1.4R1	1.4R1_20	4125	0.955223881	3940.298509125
20	1.499713363	D1.4	1.4R1	1.4R1_20	3142.85714285714	0.955223881	3002.13219742857
20	1.499713363	D1.4	1.4R1	1.4R1_20	1500	0.955223881	1432.8358215
20	1.499713363	D1.4	1.4R1	1.4R1_20	2692.30769230769	0.955223881	2571.75660269231
20	1.499713363	D1.4	1.4R2	1.4R2_20	1266.66666666667	0.947761194	1200.4975124
20	1.499713363	D1.4	1.4R2	1.4R2_20	2769.23076923077	0.947761194	2624.56946030769
20	1.499713363	D1.4	1.4R2	1.4R2_20	1400	0.947761194	1326.8656716
20	1.499713363	D1.4	1.4R2	1.4R2_20	2333.33333333333	0.947761194	2211.442786
20	1.499713363	D1.4	1.4R2	1.4R2_20	2142.85714285714	0.947761194	2030.91684428571
20	1.499713363	D1.4	1.4R2	1.4R2_20	1857.14285714286	0.947761194	1760.12793171429
20	1.499713363	D1.4	1.4R3	1.4R3_20	1550	0.817307692	1266.8269226
20	1.499713363	D1.4	1.4R3	1.4R3_20	2300	0.817307692	1879.8076916
20	1.499713363	D1.4	1.4R3	1.4R3_20	2600	0.817307692	2124.9999992
20	1.499713363	D1.4	1.4R3	1.4R3_20	2800	0.817307692	2288.4615376
20	1.499713363	D1.4	1.4R3	1.4R3_20	1666.66666666667	0.817307692	1362.17948666667
20	1.499713363	D1.4	1.4R3	1.4R3_20	2500	0.817307692	2043.26923
20	1.499713363	D1.4	1.4R4	1.4R4_20	3266.66666666667	0.858585859	2804.71380606667
20	1.499713363	D1.4	1.4R4	1.4R4_20	2200	0.858585859	1888.8888898
20	1.499713363	D1.4	1.4R4	1.4R4_20	1842.10526315789	0.858585859	1581.60552973684
20	1.499713363	D1.4	1.4R4	1.4R4_20	4100	0.858585859	3520.2020219
20	1.499713363	D1.4	1.4R4	1.4R4_20	5285.71428571429	0.858585859	4538.23954042857
20	1.499713363	D1.4	1.4R4	1.4R4_20	2647.05882352941	0.858585859	2272.72727382353
20	1.499713363	D1.4	1.4R5	1.4R5_20	2583.33333333333	0.886792453	2290.88050358333
20	1.499713363	D1.4	1.4R5	1.4R5_20	1666.66666666667	0.886792453	1477.98742166667
20	1.499713363	D1.4	1.4R5	1.4R5_20	3727.27272727273	0.886792453	3305.31732481818
20	1.499713363	D1.4	1.4R5	1.4R5_20	3083.33333333333	0.886792453	2734.27673008333
20	1.499713363	D1.4	1.4R5	1.4R5_20	3818.18181818182	0.886792453	3385.93482054545
20	1.499713363	D1.4	1.4R5	1.4R5_20	2642.85714285714	0.886792453	2343.66576864286
20	1.499713363	D0	0R1	0R1_20	2750	1	2750
20	1.499713363	D0	0R1	0R1_20	1842.10526315789	1	1842.10526315789
20	1.499713363	D0	0R1	0R1_20	1700	1	1700
20	1.499713363	D0	0R1	0R1_20	1523.80952380952	1	1523.80952380952
20	1.499713363	D0	0R1	0R1_20	2916.66666666667	1	2916.66666666667
20	1.499713363	D0	0R1	0R1_20	1526.31578947368	1	1526.31578947368
20	1.499713363	D0	0R2	0R2_20	2769.23076923077	NA	NA
20	1.499713363	D0	0R2	0R2_20	2636.36363636364	NA	NA
20	1.499713363	D0	0R2	0R2_20	2909.09090909091	NA	NA
20	1.499713363	D0	0R2	0R2_20	2000	NA	NA
20	1.499713363	D0	0R2	0R2_20	2181.81818181818	NA	NA
20	1.499713363	D0	0R2	0R2_20	3000	NA	NA
20	1.499713363	D0	0R3	0R3_20	1941.17647058824	1	1941.17647058824
20	1.499713363	D0	0R3	0R3_20	1900	1	1900
20	1.499713363	D0	0R3	0R3_20	1727.27272727273	1	1727.27272727273
20	1.499713363	D0	0R3	0R3_20	2545.45454545455	1	2545.45454545455
20	1.499713363	D0	0R3	0R3_20	1476.19047619048	1	1476.19047619048
20	1.499713363	D0	0R3	0R3_20	1904.7619047619	1	1904.7619047619
20	1.499713363	D0	0R4	0R4_20	1555.55555555556	0.940594059	1463.146314
20	1.499713363	D0	0R4	0R4_20	1300	0.940594059	1222.7722767
20	1.499713363	D0	0R4	0R4_20	1812.5	0.940594059	1704.8267319375
20	1.499713363	D0	0R4	0R4_20	2000	0.940594059	1881.188118
20	1.499713363	D0	0R4	0R4_20	1916.66666666667	0.940594059	1802.80527975
20	1.499713363	D0	0R4	0R4_20	1933.33333333333	0.940594059	1818.4818474
20	1.499713363	D0	0R5	0R5_20	2750	0.901785714	2479.9107135
20	1.499713363	D0	0R5	0R5_20	1550	0.901785714	1397.7678567
20	1.499713363	D0	0R5	0R5_20	4000	0.901785714	3607.142856
20	1.499713363	D0	0R5	0R5_20	2857.14285714286	0.901785714	2576.53061142857
20	1.499713363	D0	0R5	0R5_20	2846.15384615385	0.901785714	2566.62087830769
20	1.499713363	D0	0R5	0R5_20	2909.09090909091	0.901785714	2623.37662254545
Table S2: Raw data of survival assays and standardized fitness by treatment at transfer 0 and 17.
transfer	treatment	replicate	worms_plated	alive	dead	mean_fitness_index	mean_fitness_index_standardized
0	Ancestor	AR1	327	245	82	1957.06713112596	NA
0	Ancestor	AR1	327	262	65	1957.06713112596	NA
0	Ancestor	AR1	327	280	47	1957.06713112596	NA
0	Ancestor	AR1	327	272	55	1957.06713112596	NA
17	D50	50R1	314	289	25	2234.2680284766	1.09684887264713
17	D50	50R1	314	234	80	2234.2680284766	1.09684887264713
17	D50	50R1	314	250	64	2234.2680284766	1.09684887264713
17	D50	50R2	376	237	139	2292.19386461026	1.21949204445464
17	D50	50R2	376	242	134	2292.19386461026	1.21949204445464
17	D50	50R2	376	149	227	2292.19386461026	1.21949204445464
17	D50	50R3	232	119	113	1408.52089005291	-0.651459911943753
17	D50	50R3	232	84	148	1408.52089005291	-0.651459911943753
17	D50	50R3	232	84	148	1408.52089005291	-0.651459911943753
17	D50	50R4	170	108	62	1459.16005232639	-0.544244412031693
17	D50	50R4	170	54	116	1459.16005232639	-0.544244412031693
17	D50	50R4	170	95	75	1459.16005232639	-0.544244412031693
17	D50	50R5	290	185	105	1186.92313494451	-1.12063659312633
17	D50	50R5	290	166	124	1186.92313494451	-1.12063659312633
17	D50	50R5	290	193	97	1186.92313494451	-1.12063659312633
17	D1.4	1.4R1	276	214	62	2319.80704581566	0.288791415930327
17	D1.4	1.4R1	276	238	38	2319.80704581566	0.288791415930327
17	D1.4	1.4R1	276	169	107	2319.80704581566	0.288791415930327
17	D1.4	1.4R2	232	147	85	2106.19388637964	-0.0637052324452069
17	D1.4	1.4R2	232	188	44	2106.19388637964	-0.0637052324452069
17	D1.4	1.4R2	232	193	39	2106.19388637964	-0.0637052324452069
17	D1.4	1.4R3	201	132	69	3141.30830301154	1.64440284250336
17	D1.4	1.4R3	201	140	61	3141.30830301154	1.64440284250336
17	D1.4	1.4R3	201	144	57	3141.30830301154	1.64440284250336
17	D1.4	1.4R4	190	111	79	1425.24449175998	-1.18738309925131
17	D1.4	1.4R4	190	118	72	1425.24449175998	-1.18738309925131
17	D1.4	1.4R4	190	108	82	1425.24449175998	-1.18738309925131
17	D1.4	1.4R5	154	35	119	1731.44273140014	-0.682105926737168
17	D1.4	1.4R5	154	91	63	1731.44273140014	-0.682105926737168
17	D1.4	1.4R5	154	47	107	1731.44273140014	-0.682105926737168
17	D0	0R1	305	265	40	1518.69658092045	-1.28095043085325
17	D0	0R1	305	289	16	1518.69658092045	-1.28095043085325
17	D0	0R1	305	268	37	1518.69658092045	-1.28095043085325
17	D0	0R2	336	305	31	1752.90869971177	-0.603609037184245
17	D0	0R2	336	287	49	1752.90869971177	-0.603609037184245
17	D0	0R2	336	299	37	1752.90869971177	-0.603609037184245
17	D0	0R3	206	137	69	1864.96637426901	-0.279538268141181
17	D0	0R3	206	177	29	1864.96637426901	-0.279538268141181
17	D0	0R3	206	151	55	1864.96637426901	-0.279538268141181
17	D0	0R4	276	194	82	2455.98063786918	1.4296748462403
17	D0	0R4	276	205	71	2455.98063786918	1.4296748462403
17	D0	0R4	276	211	65	2455.98063786918	1.4296748462403
17	D0	0R5	181	152	29	2215.57537797913	0.734422889938371
17	D0	0R5	181	153	28	2215.57537797913	0.734422889938371
17	D0	0R5	181	91	90	2215.57537797913	0.734422889938371
